# Supplementary material for: The landscape in the gut microbiome of long-lived families reveals new insights on longevity and aging – relevant neural and immune function
Source: Gut Microbes. 2022 Aug 8;14(1):2107288. doi: 10.1080/19490976.2022.2107288 (PMC9361766; doi:10.1080/19490976.2022.2107288)
Supplement: Supplemental Material [file KGMI_A_2107288_SM1981.zip]

Archive with 2 entries (2 files):
- supplemental figues.pdf
- Supplemental Tables.pdf
